# Supplementary material for: Effect of Drying Methods on Volatile Compounds of Citrus reticulata Ponkan and Chachi Peels as Characterized by GC-MS and GC-IMS
Source: Foods. 2022 Sep 1;11(17):2662. doi: 10.3390/foods11172662 (PMC9455753; doi:10.3390/foods11172662)
Supplement: Supplementary file 1 [file foods-11-02662-s001.zip]

Archive with 1 entries (1 files):
- foods-1868072-supplementary.pdf
